# Supplementary material for: Metabolomic Profiling Reveals the Anti-Herbivore Mechanisms of Rice (Oryza sativa)
Source: Int J Mol Sci. 2024 May 29;25(11):5946. doi: 10.3390/ijms25115946 (PMC11172427; doi:10.3390/ijms25115946)
Supplement: Supplementary file 1 [file ijms-25-05946-s001.zip]

Archive with 1 entries (1 files):
- ijms-2991558- supplementary file revised.pdf
